# Supplementary material for: The ancient CYP716 family is a major contributor to the diversification of eudicot triterpenoid biosynthesis
Source: Nat Commun. 2017 Feb 6;8:14153. doi: 10.1038/ncomms14153 (PMC5303825; doi:10.1038/ncomms14153)
Supplement: Supplementary Data 1 — CYP716 sequences used in the phylogenetic analysis of the CYP716 family sorted by subgroup. The columns indicate candidate name, resource, identifier, plant order, plant clade and identity to CYP716A12. Abbreviations: P450 HP, P450 homepage; PMS, PhytoMetaSyn website; CGP, The Compositae Genome Project website; L monilophytes, Leptosporangiate monilophytes; E monilophytes, Eusporangiate monilophytes. [file ncomms14153-s2.xlsx]

## Sheet: Sheet1
Supplementary Dataset 1. CYP716 sequences used in the phylogenetic analysis of the CYP716 family sorted by subgroup. The columns indicate candidate name, resource, identifier, plant order, plant clade and identity to CYP716A12. Abbreviations: P450 HP, P450 homepage; PMS, PhytoMetaSyn website; CGP, The Compositae Genome Project website; L monilophytes, Leptosporangiate monilophytes; E monilophytes…
Subgroup	Official name	Resource	Identifier	Species	Order	Clade	% CYP716A12
A	MgCYP716A134	P450 HP	CYP716A134	Mimulus guttatus	lamiales	asterids	0.64
A	MgCYP716A60	Genbank	EYU25763.1	Mimulus guttatus	lamiales	asterids	0.69
A	MgCYP716A61	Genbank	XP_012851151.1	Mimulus guttatus	lamiales	asterids	0.65
A	MgCYP716A135	Genbank	XP_012836347.1	Mimulus guttatus	lamiales	asterids	0.69
A	MgCYP716A136	Genbank	XP_012836345.1	Mimulus guttatus	lamiales	asterids	0.69
A	MgCYP716A137	Genbank	XP_012849943.1	Mimulus guttatus	lamiales	asterids	0.66
A	SmiCYP716A74	Genbank	AGN04219.1	Salvia miltiorrhiza	lamiales	asterids	0.73
A	MgCYP716A64	Genbank	XP_012851292.1	Mimulus guttatus	lamiales	asterids	0.75
A	IrCYP716A68	PMS	IRUL1JB_Velvet--Contig4560	Isodon rubescens	lamiales	asterids	0.76
A	PvuCYP716A142	PMS	PVURT1PC_Trinity--comp108_c0_seq1	Prunella vulgaris	lamiales	asterids	0.74
A	CaCYP716A86	PMS	CASRI1PC_Mira--CASRI1PC_rep_c2559	Centella asiatica	apiales	asterids	0.78
A	BcCYP716A41	Genbank	AFK79029.1	Bupleurum chinense	apiales	asterids	0.72
A	StCYP716A13	Genbank	XP_006338129.1	Solanum tuberosum	solanales	asterids	0.77
A	SlCYP716A44	Genbank	XP_004239296.1	Solanum lycopersicum	solanales	asterids	0.76
A	StCYP716A46	PLAZA	ST07G015800	Solanum tuberosum	solanales	asterids	0.77
A	DkCYP716A116	PMS	DKALF1PC_Trinity--comp1084_c1_seq2	Diospyros kaki	ericales	asterids	0.73
A	MlCYP716A75	Genbank	AHF22088.1	Maesa lancelolata	ericales	asterids	0.69
A	PgfCYP716A140	CGP	GH8CB7O01EAKC9	Platycodon grandiflorus	asterales	asterids	0.73
A	AaCYP716A14v2	Genbank	AHF22083.1	Artemisia annua	asterales	asterids	0.62
A	HpCYP716A121	PMS	HPLLF1JP_Trinity--comp36614_c0_seq1	Helichrysum_petiolare	asterales	asterids	0.68
A	AchCYP716A152	PMS	ACLLE01RO_Trinity--comp2955_c0_seq1	Artemisia chamaemelifolia	asterales	asterids	0.67
A	MrCYP716A132	PMS	MREFW1RO_Velvet--Contig2715	Matricaria recutita	asterales	asterids	0.66
A	HmCYP716A122	PMS	HMAFL1JP_Trinity--comp16717_c0_seq1	Hydrangea_macrophylla	cornales	asterids	0.75
A	CaCYP716A83	PMS	CASRI1PC_Mira--CASRI1PC_rep_c2545	Centella asiatica	apiales	asterids	0.77
A	PgCYP716A52v1	Genbank	I7C6E8.1	Panax ginseng	apiales	asterids	0.73
A	ClCYP716A115	PMS	CLESL1VD_Trinity--comp37297_c0_seq1	Cinchona Ledgeriana	gentianales	asterids	0.71
A	CrCYP716A154	Genbank	AEX07772.1	Catharanthus roseus	gentianales	asterids	0.74
A	TeCYP716A145	PMS	TELWL1VD_velvet1--Contig8590	Tabernaemontana elegans	gentianales	asterids	0.75
A	MgCYP716A59	Genbank	XP_012850249.1	Mimulus guttatus	lamiales	asterids	0.72
A	NtCYP716A36	P450 HP	CYP716A36	Nicotiana tabacum	solanales	asterids	0.78
A	StCYP716A45	PLAZA	ST07G016000	Solanum tuberosum	solanales	asterids	0.73
A	TcCYP716A149	PLAZA	TC0009G20130	Theobroma cacao	malvales	rosids	0.8
A	GrCYP716A119	PLAZA	GR04G02080	Gossypium raimondii	malvales	rosids	0.77
A	GmCYP716A40	PLAZA	GM05G36520	Glycine max	fabales	rosids	0.82
A	GmCYP716A38	PLAZA	GM08G03050	Glycine max	fabales	rosids	0.8
A	LjCYP716A51	PLAZA	LJ4G047310	Lotus japonicus	fabales	rosids	0.8
A	MtCYP716A12	Genbank	XP_013447278.1	Medicago truncatula	fabales	rosids	1
A	CpCYP716A16	P450 HP	CYP716A16	Carica papaya	brassicales	rosids	0.78
A	EgCYP716A117	PLAZA	EG0003G17020	Eucalyptus grandis	myrtales	rosids	0.77
A	VvCYP716A15	Genbank	P_001268115.1	Vitis vinifera	vitales	rosids	0.76
A	VvCYP716A17	Genbank	NP_001268076.1	Vitis vinifera	vitales	rosids	0.76
A	VvCYP716A18	Genbank	XP_002266024.1	Vitis vinifera	vitales	rosids	0.78
A	RcCYP716A56	Genbank	XP_002522937.1	Ricinus communis	malpighiales	rosids	0.77
A	MeCYP716A129	PLAZA	ME10015G00150	Manihot esculenta	malpighiales	rosids	0.76
A	PtCYP716A9	Genbank	XP_006372247.1	Populus trichocarpa	malpighiales	rosids	0.75
A	PtCYP716A4	P450 HP	CYP716A4	Populus trichocarpa	malpighiales	rosids	0.67
A	PtCYP716A3	PLAZA	PT00G09860	Populus trichocarpa	malpighiales	rosids	0.64
A	ptCYP716A5	Genbank	XP_002325238.1	Populus trichocarpa	malpighiales	rosids	0.61
A	PtCYP716A6	PLAZA	PT18G13470	Populus trichocarpa	malpighiales	rosids	0.58
A	MdCYP716A125	PLAZA	MD16G006790	Malus domestica	rosales	rosids	0.61
A	MdCYp716A124	PLAZA	MD00G495250	Malus domestica	rosales	rosids	0.59
A	GmCYP716A37	PLAZA	GM08G26670	Glycine max	fabales	rosids	0.66
A	CsaCYP716A91	Genbank	XP_004139087.1	Cucumis sativus	cucurbitales	rosids	0.73
A	TpCYP716A146	PLAZA	TP7G06090	Thellungiella parvula	brassicales	rosids	0.61
A	CruCYP716A153	PLAZA	CRU_007G30430	Capsella rubella	brassicales	rosids	0.6
A	AtCYP716A1	Genbank	NP_198460.1	Arabidopsis thaliana	brassicales	rosids	0.61
A	AtCYP716A2	PLAZA	AT5G36110	Arabidopsis thaliana	brassicales	rosids	0.62
A	TcCYP716A150	Genbank	XP_007011469.1	Theobroma cacao	malvales	rosids	0.73
A	TcCYP716A148	PLAZA	TC0009G00070	Theobroma cacao	malvales	rosids	0.72
A	VvCYP716A19	Genbank	XP_002280969.1	Vitis vinifera	vitales	rosids	0.7
A	PtCYP716A8	PLAZA	PT06G08550	Populus trichocarpa	malpighiales	rosids	0.7
A	RcCYP716A54	PLAZA	RC28226G00430	Ricinus communis	malpighiales	rosids	0.72
A	MeCYP716A131	PLAZA	ME11297G01010	Manihot esculenta	malpighiales	rosids	0.69
A	MeCYP716A126	PLAZA	ME03049G01270	Manihot esculenta	malpighiales	rosids	0.66
A	MeCYP716A130	PLAZA	ME11106G00320	Manihot esculenta	malpighiales	rosids	0.67
A	MeCYP716A128	PLAZA	ME06407G00220	Manihot esculenta	malpighiales	rosids	0.66
A	RcCYP716A57	PLAZA	RC30152G00220	Ricinus communis	malpighiales	rosids	0.66
A	TcCYP716A147	PLAZA	TC0006G05210	Theobroma cacao	malvales	rosids	0.73
A	GrCYP716A120	PLAZA	GR09G12020	Gossypium raimondii	malvales	rosids	0.72
A	PtCYP716A10	PLAZA	PT07G00240	Populus trichocarpa	malpighiales	rosids	0.71
A	CsCYP716A87	PLAZA	CS00026G01790	Citrus sinensis	sapindales	rosids	0.69
A	McCYP716A133	PMS	MCARH1PF_Trinity--comp867_c0_seq1	Menispermum canadense	ranunculales	basal eudicots	0.69
A	JdCYP716A123	PMS	JDIRT1PF_Trinity--comp866_c0_seq1	Jeffersonia diphylla	ranunculales	basal eudicots	0.69
A	ScCYP716A144	PMS	SCARH1PF_Velvet--Contig14362	Sanguinaria canadensis	ranunculales	basal eudicots	0.7
A	AcCYP716A110	Phytozome	AcoGoldSmith_v1.004324m	Aquilegia coerulea	ranunculales	basal eudicots	0.69
A	AcCYP716A112	Phytozome	AcoGoldSmith_v1.019280m	Aquilegia coerulea	ranunculales	basal eudicots	0.57
A	AcCYP716A114	Phytozome	AcoGoldSmith_v1.004418m	Aquilegia coerulea	ranunculales	basal eudicots	0.59
A	AcCYP716A113v1	Phytozome	AcoGoldSmith_v1.014336m	Aquilegia coerulea	ranunculales	basal eudicots	0.62
A	AcCYP716A113v2	Phytozome	AcoGoldSmith_v1.022200m	Aquilegia coerulea	ranunculales	basal eudicots	0.62
A	AcCYP716A100	Phytozome	AcoGoldSmith_v1.017422m	Aquilegia coerulea	ranunculales	basal eudicots	0.62
A	AcCYp716A111	Phytozome	AcoGoldSmith_v1.018242m	Aquilegia coerulea	ranunculales	basal eudicots	0.6
A	XsCYp716A151	PMS	XSIRT1PF_Trinity--comp3814_c1_seq1	Xanthoriza simplicissima	ranunculales	basal eudicots	0.68
A	AcCYP716A108	Phytozome	AcoGoldSmith_v1.003860m	Aquilegia coerulea	ranunculales	basal eudicots	0.55
A	AcCYP716A109	Phytozome	AcoGoldSmith_v1.003815m	Aquilegia coerulea	ranunculales	basal eudicots	0.55
A	AcCYP716A104	Phytozome	AcoGoldSmith_v1.004259m	Aquilegia coerulea	ranunculales	basal eudicots	0.56
A	AcCYP716A107	Phytozome	AcoGoldSmith_v1.004290m	Aquilegia coerulea	ranunculales	basal eudicots	0.56
A	AcCYP716A105	Phytozome	AcoGoldSmith_v1.005179m	Aquilegia coerulea	ranunculales	basal eudicots	0.56
A	AcCYP716A106P	Phytozome	AcoGoldSmith_v1.004222m	Aquilegia coerulea	ranunculales	basal eudicots	pseudogene
A	PoCYP716A139	PMS	POCBK1PC_Trinity--comp2464_c0_seq1	Platanus occidentalis	proteales	basal eudicots	0.71
A	PoCYP716A138	PMS	POCBK1PC_Trinity--comp1769_c0_seq1	Platanus occidentalis	proteales	basal eudicots	0.72
A	CcaCYP716A234	1KP	TIUZ-2059202	Cunonia capensis	oxalidales	rosids	0.77
A	VoCYP716A221	1KP	HLJG-2002281	Viburnum odoratissimum	dipsacales	asterids	0.75
A	EcCYP716A241	1KP	XGFU-2007248	Exocarpos cupressiformis	Santalales	core eudicots	0.68
A	TnCYP716A233	1KP	AJJE-2011536	Terminalia_neotaliala	myrtales	rosids	0.74
A	LtrCYP716A243	1KP	UDUT-2011949	Larrea_tridentata	zygophyllales	rosids	0.73
A	AhuCYP716A235	1KP	ZUHO-2141798	Anemone hupehensis	Ranunculales	basal eudicots	0.69
A	ApuCYP716A236	1KP	UPOG-2012624	Anemone pulsatilla	Ranunculales	basal eudicots	0.7
A	ApuCYP716A237	1KP	UPOG-2012625	Anemone pulsatilla	Ranunculales	basal eudicots	0.67
A	CsuCYP716A238	1KP	AUGV-2053651	Capnoides sempervirens	Ranunculales	basal eudicots	0.69
A	StrCYP716A220	1KP	PTLU-2011910	Staphylea trifolia	crossomatales	rosids	0.73
A	EpiCYP716A232	1KP	FEDW-2016815	Epilobium sp.	myrtales	rosids	0.74
A	HjaCYP716A209	1KP	QACK-2015942	Helwingia japonica	Aquifoliales	Asterids	0.74
A	MamCYP716A231	1KP	NFXV-2074728	Mumea americana	Malpighiales	rosids	0.71
A	TumCYP716A230	1KP	UTQR-2015553	Tabebuia umbellate	lamiales	asterids	0.76
A	ChmCYP716A239	1KP	XMVD-2011627	Chelidonium majus	ranunculales	basal eudicots	0.7
A	AjCYP716A226	1KP	GIPR-2010135	Aucuba japonica	Garryales	Asterids	0.76
A	IpCYp716A211	1KP	SXML-2015233	Ilex paraguariensis	Aquifoliales	Asterids	0.74
A	MdeCYP716A217	1KP	YNFJ-2014662	Microtea debilis	caryophyllales	core eudicots	0.74
A	QsaCYP716A224	1KP	OQHZ-2073932	Quillaja saponaria	fabales	rosids	0.79
A	CofCYP716A218	1KP	BFJL-2015920	Cornus floridana	cornales	asterids	0.76
A	IvCYP716A212	1KP	ASMV-2020570	Ilex vomitoria	Aquifoliales	Asterids	0.77
A	IviCYP716A242	1KP	UWFU-2004203	Itea virginica	Saxifragales	core eudicots	0.74
A	CofCYP716A219	1KP	BFJL-2194631	Cornus floridana	cornales	asterids	0.78
A	PfaCYP716A229	1KP	UMUL-2016839	Paulownia fargesii	lamiales	asterids	0.77
A	LsiCYP716A228	1KP	MZLD-2004785	Ligustrum sinense	lamiales	asterids	0.77
A	HprCYP716A240	1KP	NMGG-2064256	Hypecoum procumbens	ranunculales	basal eudicots	0.66
A	IpCYP716A210	1KP	SXML-2009072	Ilex paraguariensis	Aquifoliales	Asterids	0.76
A	ObCYP716A227	1KP	PVGM-2150115	Oncotheca balansae	Garryales	Asterids	0.76
A	CpuCYP716A225	1KP	UZWG-2093550	Castanea pumila	Fagales	Rosids	0.73
A	NnCYP716A70	Genbank	XP_010245748.1	Nelumbo nucifera	proteales	basal eudicots	0.71
A	NnCYP716A71	P450 HP	CYP716A71	Nelumbo nucifera	proteales	basal eudicots	0.7
A	NnCYP716A72	Genbank	XP_010252179.1	Nelumbo nucifera	proteales	basal eudicots	0.72
A	NnCYP716A73	Genbank	XP_010252185.1	Nelumbo nucifera	proteales	basal eudicots	0.72
A	BvCYP716A171	Genbank	XP_010669702.1	Beta vulgaris	caryophyllales	core eudicots	0.73
A	BvCYP716A49	Genbank	XP_010696134.1	Beta vulgaris	caryophyllales	core eudicots	0.74
A	SoCYP716A172	Genbank	KNA08098.1	Spinacia oleracea	caryophyllales	core eudicots	0.71
A	SvCYP716A173	PMS	SVASD1PC_Trinity--comp1338_c0_seq1	Saponaria vaccaria	caryophyllales	core eudicots	0.74
A	DsCYP716A174	PMS	DSULF1PC_Velvet--Singlet17114	Dianthus superbu	caryophyllales	core eudicots	0.73
A	CqCYP716A78	P450 HP	CYP716A78	Chenopodium quinoa	caryophyllales	core eudicots	0.69
A	CqCYP716A79	P450 HP	CYP716A79	Chenopodium quinoa	caryophyllales	core eudicots	0.7
A	VvCYP716A20	Genbank	XP_002264643.3	Vitis vinifera	vitales	rosids	0.67
A	OeCYP716A48	Genbank	BAP59949.1	Olea europaea	lamiales	asterids	0.78
A	CarCYP716A50	Genbank	BAP59951.1	Coffea arabica	gentianales	asterids	0.72
A	MgCYP716A62	Genbank	XP_012851153.1	Mimulus guttatus	lamiales	asterids	0.67
A	MgCYP716A63	P450 HP	CYP716A63	Mimulus guttatus	lamiales	asterids	0.62
A	PvCYP716A76	Genbank	XP_007160209.1	Phaseolus vulgaris	fabales	rosids	0.81
A	PvCYP716A77	Genbank	XP_007139495.1	Phaseolus vulgaris	fabales	rosids	0.72
A	PvCYP716A82	Genbank	XP_007139496.1	Phaseolus vulgaris	fabales	rosids	0.7
A	CclCYP716A88	Genbank	XP_006453162.1	Citrus clementina	sapindales	rosids	0.58
A	SmiCYP716A89	Genbank	AJD25248.1	Salvia miltiorrhiza	lamiales	asterids	0.75
A	GmaCYP716A207	1KP	XMQO-2012229	Gunnera manicata	Gunnerales	basal eudicots	0.71
A	Ap716A206	1KP	QUTB-2076530	Aextoxicon punctatum	Berberidopsidales	basal eudicots	0.77
A	NdCYP716A208	1KP	YHFG-2077198	Nandina domestica	Ranunculales	basal eudicots	0.63
A	BpCYP716A180	1KP	CWZU-2011375	Betula pendula	Fagales	Rosids	0.78
A	GgCYP716A179	1KP	PEZP-2069539	Glycyrrhiza glabra	Fabales	Rosids	0.81
A	SmcCYP716A178	1KP	NEBM-2020942	Syzygium micranthum	Myrtales	Rosids	0.76
A	BsCYP716A181	1KP	JAFJ-2030021	Bougainvillea spectabilis	caryophyllales	core eudicots	0.73
A	LstCYP716A183	1KP	TXMP-2042170	Linum strictum	Malpighiales	Rosids	0.74
A	LtCYP716A182	1KP	VXOD-2048122	Linum tenuifolium	Malpighiales	Rosids	0.74
A	MpeCYP716A184	1KP	HURS-2047919	Mollugo pentaphylla	Caryophyllales	core eudicots	0.73
A	GboCYP716A176	1KP	WQRD-2004103	Galium boreale	Gentianales	Asterids	0.73
A	AanCYP716A188	1KP	UFQC-2006942	Apocynum androsaemifolium	Gentianales	Asterids	0.75
A	EpCYP716A189	1KP	QTJY-2002573	Euptelea pleiosperma	Ranunculales	basal eudicots	0.73
A	NogCYP716A186	1KP	VUSY-2011048	Nyssa ogeche	Cornales	Asterids	0.79
A	StiCYP716A190	1KP	JPDJ-2066331	Symplocos tinctoria	Ericales	Asterids	0.69
A	SviCYP716A185	1KP	EDXZ-2011356	Schlegelia violacea	Lamiales	Asterids	0.76
A	NogCYP716A187	1KP	VUSY-2011049	Nyssa ogeche	Cornales	Asterids	0.79
A	BseCYP716A216	1KP	IWMW-2005061	Buxus sempervirens	buxales	basal eudicots	0.76
E	LosCYP716A213	1KP	IZLO-2001424	Lobelia siphilitica	Asterales	Asterids	0.52
E	VoCYP716A222	1KP	HLJG-2153440	Viburnum odoratissimum	dipsacales	asterids	0.55
E	SduCYP716A223	1KP	WRPP-2021544	Synsepalum dulcificum	ericales	Asterids	0.5
E	StCYP716E25	PLAZA	ST06G024450	Solanum tuberosum	solanales	asterids	0.56
E	CaCYP716E41	PMS	CASRI1PC_Velvet--Singlet4514	Centella asiatica	apiales	asterids	0.5
E	SlCYP716E26	PLAZA	SL06G065430	Solanum lycopersicum	solanales	asterids	0.54
E	VvCYP716E19	Genbank	CAN67939.1	Vitis vinifera	vitales	rosids	0.53
E	VvCYP716E17	PLAZA	VV18G13970	Vitis vinifera	vitales	rosids	0.52
E	VvCYP716E21	PLAZA	VV15G02230	Vitis vinifera	vitales	rosids	0.53
E	VvCYP716E16	Genbank	XP_002278948.1	Vitis vinifera	vitales	rosids	0.54
E	VvCYP716E12	Genbank	XP_002279608.1	Vitis vinifera	vitales	rosids	0.55
E	VvCYP716E13	Genbank	XP_002279623.1	Vitis vinifera	vitales	rosids	0.55
E	PtCYP716E1	PLAZA	PT13G10620	Populus trichocarpa	malpighiales	rosids	0.55
E	PtCYP716E2	PLAZA	PT13G10610	Populus trichocarpa	malpighiales	rosids	0.55
E	PtCYP716E4	Genbank	XP_002325975.1	Populus trichocarpa	malpighiales	rosids	0.54
E	RcCYP716E10	PLAZA	RC30074G00410	Ricinus communis	malpighiales	rosids	0.52
E	PtCYP716E3	PLAZA	PT19G07860	Populus trichocarpa	malpighiales	rosids	0.54
E	MeCYP716E38	PLAZA	ME09294G00010	Manihot esculenta	malpighiales	rosids	0.57
E	RcCYP716E9	PLAZA	RC29728G00010	Ricinus communis	malpighiales	rosids	0.54
E	TcCYP716E37	PLAZA	TC0008G19390	Theobroma cacao	malvales	rosids	0.52
E	TcCYP716E36	PLAZA	TC0008G19360	Theobroma cacao	malvales	rosids	0.53
E	TcCYP716E35	PLAZA	TC0008G19350	Theobroma cacao	malvales	rosids	0.53
E	GrCYP716E39	PLAZA	GR13G13730	Gossypium raimondii	malvales	rosids	0.54
E	EgCYP716E29	PLAZA	EG0005G11380	Eucalyptus grandis	myrtales	rosids	0.52
E	EgCYP716E34	PLAZA	EG0006G35210	Eucalyptus grandis	myrtales	rosids	0.58
E	EgCYP716E32	PLAZA	EG0005G11640	Eucalyptus grandis	myrtales	rosids	0.59
E	EgCYP716E33	PLAZA	EG0008G16190	Eucalyptus grandis	myrtales	rosids	0.51
E	EgCYP716E30	PLAZA	EG0005G11600	Eucalyptus grandis	myrtales	rosids	0.58
E	VvCYP716E22	P450 HP	CYP716E22	Vitis vinifera	vitales	rosids	0.56
E	EsyCYP716E45	1KP	THHD-2002208	Elaeocarpus sylvestris	oxalidales	rosids	0.54
E	QsCYP716E44	1KP	HENI-2000812	Quercus shumardii	fagales	rosids	0.54
Y	BfCYP716Y1	Genbank	AHF45909.1	Bupleurum falcatum	apiales	asterids	0.47
Y	PgfCYP716A141	CGP	GH8CB7O01EY7IN	Platycodon grandiflorus	asterales	asterids	0.54
Y	PluCYP716A214	1KP	AUIP-2130815	Phelline_lucida	Asterales	asterids	0.53
Y	PgCYP716U1	Genbank	H2DH16.2	Panax ginseng	apiales	asterids	0.49
Y	RcCYP716T1	PLAZA	RC28226G00230	Ricinus communis	malpighiales	rosids	0.52
Y	MeCYP716T1	PLAZA	ME03874G00040	Manihot esculenta	malpighiales	rosids	0.51
Y	JcCYP716T1	Genbank	XP_002522937.1	Jatropa curcas	malpighiales	rosids	0.52
Y	CsCYP716AC1	PLAZA	CS00178G00210	Citrus sinensis	sapindales	rosids	0.45
Y	CsCYP716AD2	PLAZA	CS00796G00060	Citrus sinensis	sapindales	rosids	0.44
Y	PpeCYP716AV4	PLAZA	PPE_006G11820	Prunus persica	rosales	rosids	0.49
Y	FvCYP716AV3	PLAZA	FV7G03550	Fragaria vesca	rosales	rosids	0.51
Y	FvCYP716AV1	PLAZA	FV7G16370	Fragaria vesca	rosales	rosids	0.46
Y	FvCYP716AV2	PLAZA	FV2G50200	Fragaria vesca	rosales	rosids	0.46
Y	PsaCYP716Y3	1KP	NTEO-2068409	Pittosporum sahnianum	Apiales	Asterids	0.48
Y	CraCYP716Y2	1KP	CYVA-2018004	Cimicifuga racemosa	Ranunculales	basal eudicots	0.5
S	LjaCYP716S3	PMS	LJAFL1VD_Velvet--Contig3760	Lonicera japonica	dipsacales	asterids	0.52
S	PgfCYP716S4	CGP	GH8CB7O01E1LQD,GH8CB7O01CLUZD	Platycodon grandiflorus	asterales	asterids	0.46
S	PgfCYP716S5	CGP	GH8CB7O01DXQ25	Platycodon grandiflorus	asterales	asterids	0.44
S	PgfCYP716S6	CGP	GH8CB7O01BHER3	Platycodon grandiflorus	asterales	asterids	0.46
S	PgCYP716S1v2	Genbank	I7CT85.1	Panax ginseng	apiales	asterids	0.54
S	EsCYP716S2	Genbank	AHA50080.1	Eleutherococcus senticosus	apiales	asterids	0.53
S	CqCYP716AB1	P450 HP	CYP716AB1	Chenopodium quinoa	caryophyllales	core eudicots	0.45
S	AcCYP716A102	Phytozome	AcoGoldSmith_v1.004198m	Aquilegia coerulea	ranunculales	basal eudicots	0.57
S	AcCYP716A103	Phytozome	AcoGoldSmith_v1.019427m	Aquilegia coerulea	ranunculales	basal eudicots	0.59
S	AcCYP716A101	Phytozome	AcoGoldSmith_v1.004472m	Aquilegia coerulea	ranunculales	basal eudicots	0.58
C	FvCYP716C34	PLAZA	FV2G29060	Fragaria vesca	rosales	rosids	0.46
C	FvCYP716C33	PLAZA	FV2G44540	Fragaria vesca	rosales	rosids	0.45
C	EgCYP716C32	PLAZA	EG0006G11570	Eucalyptus grandis	myrtales	rosids	0.48
C	PvuCYP716C27	PMS	PVURT1PC_Trinity--comp1390_c0_seq1	Prunella vulgaris	lamiales	asterids	0.47
C	LdCYP716C28	PMS	LDULE3RO_Velvet--Singlet2330	Lippia dulcis	laminales	asterids	0.48
C	MvCYP716C29	PMS	MVUL1JB_Trinity--comp5110_c0_seq1	Marrubium vulgare	lamiales	asterids	0.47
C	AhCYP716C30	PMS	AHUWL1VD_Velvet--Contig5150	Amsonia hubrichtii	gentianales	asterids	0.5
C	CaCYP716C11	PMS	CASRC1PC_Trinity--comp7390_c0_seq1	Centella asiatica	apiales	asterids	0.46
C	HpCYP716C31	PMS	HPLLF1JP_Trinity--comp49458_c0_seq1	Helichrysum petiolare	asterales	asterids	0.45
C	SlCYP716C6	PLAZA	SL02G069600	Solanum lycopersicum	solanales	asterids	0.48
C	RcCYP716C8	PLAZA	RC29776G00170	Ricinus communis	malpighiales	rosids	0.5
C	PtCYP716C1	P450 HP	CYP716C1	Populus trichocarpa	malpighiales	rosids	0.51
C	PtCYP716C2v1	PLAZA	PT01G44020	Populus trichocarpa	malpighiales	rosids	0.5
C	meCYP716C25	PLAZA	ME07478G00680	Manihot esculenta	malpighiales	rosids	0.51
C	RcCYP716C9	PLAZA	RC29776G00150	Ricinus communis	malpighiales	rosids	0.53
C	GrCYP716C26	PLAZA	GR11G00610	Gossypium raimondii	malvales	rosids	0.51
C	EgCYP716C24	PLAZA	EG0004G08190	Eucalyptus grandis	myrtales	rosids	0.54
C	FvCYP716C23	PLAZA	FV3G09990	Fragaria vesca	rosales	rosids	0.52
C	FvCYP716C22	PLAZA	FV3G09980	Fragaria vesca	rosales	rosids	0.51
C	PpeCYP716C20	PLAZA	PPE_004G09790	Prunus persica	rosales	rosids	0.5
C	PpeCYP716C21	PLAZA	PPE_004G09800	Prunus persica	rosales	rosids	0.5
C	MdCYP716C18	PLAZA	MD00G497510	Malus domestica	rosales	rosids	0.51
C	MdCYP716C15	PLAZA	MD00G405330	Malus domestica	rosales	rosids	0.5
C	MdCYP716C16	PLAZA	MD00G492240	Malus domestica	rosales	rosids	0.51
C	MdCYP716C19	PLAZA	MD12G017970	Malus domestica	rosales	rosids	0.49
C	MdCYP716C17	PLAZA	MD00G497500	Malus domestica	rosales	rosids	0.5
C	MdCYP716C14	PLAZA	MD00G343750	Malus domestica	rosales	rosids	0.5
C	NnCYP716C7	Genbank	XP_010247736.1	Nelumbo nucifera	proteales	basal eudicots	0.49
C	SmiCYP716C12	Genbank	AJD25249.1	Salvia miltiorrhiza	lamiales	asterids	0.46
C	ErCYP716C35	1KP	CLMX-2045562	Escallonia rubra	Escallonilales	Asterids	0.5
C	SymCYP716C38	1KP	JPDJ-2066124	Symplocus sp.	Ericales	Asterids	0.49
C	CofCYP716C37	1KP	BFJL-2020536	Cornus floridana	Cornales	Asterids	0.48
C	GmaCYP716C41	1KP	XMQO-2004422	Gunnera manicata	Gunnerales	basal eudicots	0.49
C	PamCYP716C44	1KP	PGKL-2073940	Phellodendron amurense	Sapindales	Rosids	0.51
C	TsCYP716C45	1KP	PGKL-3073940	Tapiscia sinensis	Huerteales	Rosids	0.52
C	MceCYP716C39	1KP	INSP-2004305	Myrica cerifera	Fagales	Rosids	0.52
C	MaqCYP716C47	1KP	IUSR-2019082	Myriophyllum aquaticum	Saxifragales	core eudicots	0.51
C	EplCYP716C42	1KP	QTJY-2016716	Euptelea pleiosperma	Ranunculales	basal eudicots	0.53
C	BsaCYP716C43	1KP	FCCA-2010258	Boswellia sacra	Sapindales	Rosids	0.49
C	FaCYP716C40	1KP	HDWF-2081735	Francoa appendiculata	Geraniales	Rosids	0.49
C	LchCYP716C46	1KP	TQOO-2016761	Loropetalum chinense	Saxifragales	core eudicots	0.5
C	EplCYP716C48	1KP	SWOH-2008784	Euptelea pleiosperma	Ranunculales	basal eudicots	0.56
C	ApCYP716C36	1KP	QUTB-2014924	Aextoxicon punctatum	Berberidopsidales	basal eudicots	0.55
M	ArCYP716A191	1KP	WZFE-2017473	Ascarina rubricaulis	Chloranthales	Chloranthales	0.59
M	DwCYP716A195	1KP	WKSU-2033296	Drimys winteri	Canellales	Magnoliids	0.56
M	AmuCYP716A202	1KP	YZRI-2012412	Annona muricata	Magnoliales	Magnoliids	0.55
M	LsCYP716A194	1KP	WAIL-2070264	Laurelia sempervirens	Laurales	Magnoliids	0.56
M	CflCYP716A197	1KP	FALI-2013963	Calycanthus floridus	Laurales	Magnoliids	0.52
M	GaCYP716A203	1KP	BSVG-2004437	Gyrocarpus americanus	Laurales	Magnoliids	0.49
M	LbCYP716A196	1KP	KAYP-2042554	Lindera benzoin	Laurales	Magnoliids	0.55
M	CwCYP716A198	1KP	IFCJ-2115206	Canella winterana	Canellales	Magnoliids	0.56
M	CwCYP716A199	1KP	DDEV-2120013	Canella winterana	Canellales	Magnoliids	0.56
M	GkCYP716A200	1KP	MAQO-2118825	Gomortega keule	Laurales	Magnoliids	0.53
M	CflCYP716A201	1KP	FALI-2123689	Calycanthus floridus	Laurales	Magnoliids	0.53
M	AmuCYP716A204	1KP	YZRI-2016252	Annona muricata	Magnoliales	Magnoliids	0.52
D	EgCYP716D35	PLAZA	EG0001G04040	Eucalyptus grandis	myrtales	rosids	0.55
D	EgCYP716D33	PLAZA	EG0002G30000	Eucalyptus grandis	myrtales	rosids	0.54
D	EgCYP716D34	PLAZA	EG0002G30020	Eucalyptus grandis	myrtales	rosids	0.54
D	EgCYP716D22	Genbank	AHF22082.1	Artemisia annua	asterales	asterids	0.53
D	SrCYP716D4	Genbank	ABD60225.1	Stevia rebaudiana	asterales	asterids	0.52
D	AaCYP716D6	Genbank	ABC94482.1	Artemisia annua	asterales	asterids	0.5
D	CaCYP716D36	PMS	CASRC1PC_Trinity--comp10341_c0_seq1	Centella asiatica	apiales	asterids	0.55
D	StCYP716D15	PLAZA	ST01G019910	Solanum tuberosum	solanales	asterids	0.53
D	PtCYP716D1	PLAZA	PT01G00280	Populus trichocarpa	malpighiales	rosids	0.48
D	GmCYP716D11	PLAZA	GM05G30050	Glycine max	fabales	rosids	0.53
D	GmCYP716D9	PLAZA	GM08G13180	Glycine max	fabales	rosids	0.5
D	GmCYP716D8	PLAZA	GM08G13170	Glycine max	fabales	rosids	0.53
D	MtCYP716D5	Genbank	XP_004504209.1	Medicago truncatula	fabales	rosids	0.53
D	RcCYP716D13	PLAZA	RC28842G00350	Ricinus communis	malpighiales	rosids	0.46
D	CsCYP716D24	PLAZA	CS00123G00240	Citrus sinensis	sapindales	rosids	0.46
D	EgCYP716D31	PLAZA	EG0010G15240	Eucalyptus grandis	myrtales	rosids	0.48
D	EgCYP716D30	PLAZA	EG0010G15230	Eucalyptus grandis	myrtales	rosids	0.45
D	PtCYP716D3v1	P450 HP	CYP716D3v1	Populus trichocarpa	malpighiales	rosids	0.52
D	GmCYP716D11	Genbank	XP_003524231.1	Glycine max	fabales	rosids	0.54
D	SrCYP716D7	Genbank	FJ494665.1	Stevia rebaudiana	asterales	asterids	0.52
D	StCYP716D17	Genbank	XP_006340080.1	Solanum tuberosum	solanales	asterids	0.49
D	PvCYP716D23	Genbank	XP_007159554.1	Phaseolus vulgaris	fabales	rosids	0.52
D	SmiCYP716D25	Genbank	AJD25250.1	Salvia miltiorrhiza	lamiales	asterids	0.53
D	FlCYP716D38	1KP	WPYJ-2021171	Frankenia laevis	caryophyllales	core eudicots	0.5
D	PlaCYP716D54	1KP	HTIP-2003005	Paeonia lactiflora	Saxifragales	core eudicots	0.53
D	HjaCYP716D39	1KP	QACK-2015089	Helwingia japonica	Aquifoliales	Asterids	0.55
D	OruCYP716D53	1KP	UHBY-2125408	Oresitrophe rupifraga	Saxifragales	core eudicots	0.56
D	LchCYP716D52	1KP	OMDH-2066148	Loropetalum chinense	Saxifragales	core eudicots	0.55
D	EnCYP716D40	1KP	CLNU-2007737	Escallonia sp. cv. Newport	Escallonilales	Asterids	0.56
D	ScaCYP716D43	1KP	ZJRC-2015805	Sambucus canadensis	Dipsacales	core eudicots	0.52
D	PcaCYP716D41	1KP	YQIJ-2047413	Phacelia campanularia	Boraginales	Asterids	0.56
D	GemCYP716D46	1KP	YGCX-2031344	Geranium maculatum	Geraniales	Rosids	0.53
D	WiCYP716D48	1KP	QJXB-2015103	Wikstroemia indica	Malvales	Rosids	0.56
D	NaCYP716D42	1KP	WQUF-2024447	Nepenthes alata	Caryophyllales	core eudicots	0.52
D	DaCYP716D50	1KP	BSEY-2009154	Daenikera sp.	Santalaes	core eudicots	0.53
D	CrCYP716D44	1KP	UOYN-2043661	Catharanthus roseus	Gentianales	Asterids	0.51
D	CarCYP716D47	1KP	SIBR-2003885	Celsia arcturus	Lamiales	Asterids	0.51
D	CraCYP716D49	1KP	CYVA-2075952	Cimicifuga racemosa	Ranunculales	basal eudicots	0.53
D	GcaCYP716D45	1KP	VKGP-2009027	Geranium carolinianum	Geraniales	Rosids	0.52
D	PseCYP716D51	1KP	QKMG-2014767	Phoradendron serotinum	Santalaes	core eudicots	0.52
D	BseCYP716BG1	1KP	IWMW-2004600	Buxus sempervirens	Buxales	basal eudicots	0.45
H	StCYP716H1v2	PLAZA	ST11G016560	Solanum tuberosum	solanales	asterids	0.43
H	SlCYP716H1	PLAZA	SL11G056670	Solanum lycopersicum	solanales	asterids	0.43
H	GmCYP716G1	PLAZA	GM05G30420	Glycine max	fabales	rosids	0.4
H	PvCYP716G3	Genbank	XP_007159604.1	Phaseolus vulgaris	fabales	rosids	0.41
AE	AtrCYP716AE5	PLAZA	ATR_00049G01350	Amborella trichopoda	amborellales	basal angiosperms	0.49
AE	AtrCYP716AE1	PLAZA	ATR_00049G01320	Amborella trichopoda	amborellales	basal angiosperms	0.47
AE	AtrCYP716AE6	PLAZA	ATR_00049G01360	Amborella trichopoda	amborellales	basal angiosperms	0.49
AE	AtrCYP716AE8	PLAZA	ATR_00049G01380	Amborella trichopoda	amborellales	basal angiosperms	0.5
AE	AtrCYP716AE2	P450 HP	CYP716AE2	Amborella trichopoda	amborellales	basal angiosperms	0.49
AE	AtrCYP716AE4	Genbank	ERN13705.1	Amborella trichopoda	amborellales	basal angiosperms	0.51
R	AtrCYP716AF2	PLAZA	ATR_00119G00100	Amborella trichopoda	amborellales	basal angiosperms	0.46
AY	EgCYP716D32	PLAZA	EG0002G29990	Eucalyptus grandis	myrtales	rosids	0.47
AY	CfiCYP716AY1	1KP	VYLQ-2050477	Cassytha filiformis	Laurales	Magnoliids	0.43
R	AcCYP716R5v1	Phytozome	AcoGoldSmith_v1.004506m	Aquilegia coerulea	ranunculales	basal eudicots	0.45
R	AcCYP716R5v2	Phytozome	AcoGoldSmith_v1.004482m	Aquilegia coerulea	ranunculales	basal eudicots	0.45
R	CcCYP716R7	PMS	CCHRT1PF_Velvet--Singlet102383	Corydalis chelanthifolia	ranunculales	basal eudicots	0.43
R	TcoCYP716R8	PMS	TCOCC1PF_Trinity--comp17375_c1_seq1	Tinospora cordifolia	ranunculales	basal eudicots	0.46
R	JdCYP716R9	PMS	JDIRT1PF_Trinity--comp17740_c0_seq1	Jeffersonia diphylla	ranunculales	basal eudicots	0.44
R	VhCYP716R10	PMS	VHALF1JP_Trinity--comp93290_c0_seq1	Vancouveria hexandra	ranunculales	basal eudicots	0.45
R	AmCYP716R11	PMS	AMEST1PF_Trinity--comp25880_c0_seq1	Argemone mexicana	ranunculales	basal eudicots	0.47
R	PbCYP716R12	1KP	KRJP-2006747	Peumus boldus	Laurales	Magnoliids	0.49
R	GaCYP716R13	1KP	BSVG-2008677	Gyrocarpus americanus	Laurales	Magnoliids	0.46
R	HgCYP716R14	1KP	OKEF-2098042	Hibbertia grossulariifolia	Dilleniales	basal eudicots	0.47
B	PsCYP716B1	Genbank	Q50EK1.1	Picea sitchensis	pinales	pinophyta	0.5
B	PaCYP716B16	PMS	PAMR1JB_Velvet--Contig22947	Pseudolarix amabilis	pinales	pinophyta	0.51
B	PsCYP716B3	P450 HP	CYP716B3	Picea sitchensis	pinales	pinophyta	0.49
B	PsCYP716B4	P450 HP	CYP716B4	Picea sitchensis	pinales	pinophyta	0.49
B	GbCYP716B17	Genbank	AHF49536.1	Ginkgo biloba	ginkgoales	ginkgophyta	0.57
B	PsCYP716B2	Genbank	Q50EK0.1	Picea sitchensis	pinales	pinophyta	0.51
B	PsCYP716B5	Genbank	Q50EK0.1	Picea sitchensis	pinales	pinophyta	0.53
B	PsCYP716B6	P450 HP	CYP716B6	Picea sitchensis	pinales	pinophyta	0.53
B	PglCYP716B9	P450 HP	CYP716B9	Picea glauca	pinales	pinophyta	0.52
B	PglCYP716B10	P450 HP	CYP716B10	Picea glauca	pinales	pinophyta	0.5
B	PglCYP716B11	P450 HP	CYP716B11	Picea glauca	pinales	pinophyta	0.5
B	PglCYP716B12	P450 HP	CYP716B12	Picea glauca	pinales	pinophyta	0.51
B	PglCYP716B15	P450 HP	CYP716B15	Picea glauca	pinales	pinophyta	0.5
B	EsiCYP716B27	1KP	VDAO-2005816	Ephedra sinica	ephedrales	gnetales	0.46
B	GmoCYP716B26	1KP	GTHK-2005353	Gnetum montanum	gnetales	gnetales	0.47
BF	CmaCYP716B20	1KP	PNZO-2152181	Culcita macrocarpa	Cyatheales	L Monilophytes	0.49
BF	AcaCYP716B21	1KP	CVEG-2029501	Azolla cf. caroliniana	Salviniales	L Monilophytes	0.46
BF	PjCYP716B20	1KP	UWOD-2139917	Plagiogyria japonica	Plagiogyriales	L Monilophytes	0.49
BF	DcCYP716B18	1KP	MEKP-2001984	Dipteris conjugata	Gleicheniales	L Monilophytes	0.47
BF	DcCYP716B19	1KP	MEKP-2001985	Dipteris conjugata	Gleicheniales	L Monilophytes	0.46
BF	HpyCYP716B20	1KP	OCZL-2058488	Homalosorus pycnocarpos	Polypodiales	L Monilophytes	0.46
BF	AfCYP716B20	1KP	URCP-2066289	Athyrium filix-femina	Polypodiales	L Monilophytes	0.47
BF	BviCYP716B23	1KP	BEGM-2002972	Botrypus virginianus	Ophioglossales	E Monilophytes	0.45
BF	SdCYP716B22	1KP	EEAQ-2012778	Sceptridium dissectum	Ophioglossales	E Monilophytes	0.45
BF	OvCYP716B24	1KP	QHVS-2021913	Ophioglossum vulgatum	Ophioglossales	E Monilophytes	0.44
BF	BviCYP716BF1	1KP	BEGM-2012725	Botrypus virginianus	Ophioglossales	E Monilophytes	0.42
BF	EhCYP716B25	1KP	JVSZ-2131441	Equisetum hyemale	Equisetales	E Monilophytes	0.42
BF	SdCYP716BF1	1KP	EEAQ-2012764	Sceptridium dissectum	Ophioglossales	E Monilophytes	0.43
BD	DcCYP716BD1	1KP	MEKP-2107770	Dipteris conjugata	Gleicheniales	L Monilophytes	0.38
BD	DcCYP716BD2	1KP	MEKP-2107166	Dipteris conjugata	Gleicheniales	L Monilophytes	0.39
BD	DcCYP716BD3	1KP	MEKP-2106853	Dipteris conjugata	Gleicheniales	L Monilophytes	0.37
BD	HpyCYP716BE1	1KP	OCZL-2058606	Homalosorus pycnocarpos	Polypodiales	L Monilophytes	0.37
P	SmCYP716M1v2	Genbank	XP_002984649.1	Selaginella moellendorffii	seganinellales	lycopods	0.39
P	SmCYP716N1	Genbank	XP_002981450.1	Selaginella moellendorffii	seganinellales	lycopods	0.37
P	SmCYP716P3	Genbank	XP_002961275.1	Selaginella moellendorffii	seganinellales	lycopods	0.39
P	SmCYP716P5v1	Genbank	XP_002979923.1	Selaginella moellendorffii	seganinellales	lycopods	0.39
P	SmCYP716P6	Genbank	XP_002983285.1	Selaginella moellendorffii	seganinellales	lycopods	0.38
P	SmCYP716P7	Genbank	XP_002983286.1	Selaginella moellendorffii	seganinellales	lycopods	0.39
P	SmCYP716P1	Genbank	XP_002965726.1	Selaginella moellendorffii	seganinellales	lycopods	0.41
P	HqCYP716BC1	1KP	GAON-2017006	Huperzia squarrosa	Lycopodiales	lycopods	0.39
P	PdCYP716BC1	1KP	ZZEI-2025917	Phylloglossum drummondii	Lycopodiales	lycopods	0.42
P	HlCYP716BC1	1KP	GKAG-2006285	Huperzia lucidula	Lycopodiales	lycopods	0.43
BC	SmCYP716K1v1	Genbank	XP_002965726.1	Selaginella moellendorffii	seganinellales	lycopods	0.43
BC	LdeCYP716BC1	1KP	PQTO-2012073	Lycopodium deuterodensum	Lycopodiales	lycopods	0.43
BC	LapCYP716BC1	1KP	ULKT-2087809	Lycopodiella appressa	Lycopodiales	lycopods	0.43
BC	PcCYP716BC1	1KP	UPMJ-2012031	Pseudolycopodiella caroliniana	Lycopodiales	lycopods	0.44
BC	DoCYP716BC1	1KP	XNXF-2070463	Dendrolycopodium obscurum	Lycopodiales	lycopods	0.43
BC	LaCYP716BC1	1KP	ENQF-2084640	Lycopodium annotinum	Lycopodiales	lycopods	0.46
F	PpCYP716F1	Genbank	XP_001755044.1	Physcomitrella patens	funariales	Mosses	0.41
F	LjuCYP716F6	1KP	IGUH-2012125	Leucodon julaceus	Hypnales	Mosses	0.41
F	NdoCYP716F5	1KP	TMAJ-2183303	Neckera douglasii	Hypnales	Mosses	0.42
F	DfCYP716BB3	1KP	AWOI-2072966	Diphyscium foliosum	Diphysciales	Mosses	0.4
F	SaCYP716BB1	1KP	BPSG-2088908	Scouleria aquatica	Grimmiales	Mosses	0.4
F	OlyCYP716F4	1KP	CMEQ-2000920	Orthotrichum lyellii	Orthotrichales	Mosses	0.41
F	TlCYP716BA1	1KP	SKQD-2007788	Takakia lepidozioides	Takakiales	Mosses	0.4
F	EstCYP716F3	1KP	KEFD-2014230	Encalypta streptocarpa	Encalyptales	Mosses	0.41
F	LjuCYP716BB2	1KP	IGUH-2007515	Leucodon julaceus	Hypnales	Mosses	0.41
F	TlCYP716AZ1	1KP	SKQD-2079253	Takakia lepidozioides	Takakiales	Mosses	0.43
AM	PpiCYP716AM2	1KP	UUHD-2148965	Porella pinnata	Jungermanniales	liverworts	0.4
AM	PpuCYP716AM4	1KP	HPXA-2136193	Ptilidium pulcherrimum	Jungermanniales	liverworts	0.39
AM	PpuCYP716AM3	1KP	HPXA-2135993	Ptilidium pulcherrimum	Jungermanniales	liverworts	0.38
AM	PeCYP716AQ1	1KP	PIUF-2091033	Pellia sp. (cf epiphylla (L.) Corda)	Pelliales	liverworts	0.38
AM	FrCYP716AG1	1KP	CHJJ-2136980	Frullania spp.	Jungermanniales	liverworts	0.36
AM	MpCYP716V1	1KP	IHWO-2009561	Marchantia paleacea	Marchantiales	liverworts	0.35
AM	PpiCYP716AJ3	1KP	UUHD-2017923	Porella pinnata	Jungermanniales	liverworts	0.35
AM	LcrCYP716V3	1KP	TXVB-2074484	Lunularia cruciata	Marchantiales	liverworts	0.35
AM	LcrCYP716AW1	1KP	TXVB-2014078	Lunularia cruciata	Marchantiales	liverworts	0.36
AM	PmCYP716AM1	1KP	KRUQ-2014031	Porella navicularis	Porellales	liverworts	0.37
AM	PnCYP716AJ2	1KP	KRUQ-2112822	Porella navicularis	Porellales	liverworts	0.37
AM	SmCYP716J1v2	Genbank	XP_002967511.1	Selaginella moellendorffii	seganinellales	lycopods	0.42
AM	SmCYP716L1v1	Genbank	XP_002969665.1	Selaginella moellendorffii	seganinellales	lycopods	0.4
AM	SleCYP716L2	1KP	ABIJ-2007886	Selaginella lepidophylla	Selaginellales	lycopods	0.39
AM	PneCYP716AK10	1KP	JHFI-2112483	Pellia neesiana	Pelliales	liverworts	0.36
X	PteCYP716AX1	1KP	FCEL-2023711	Phormium tenax	Asparagales	Monocots	0.44
X	PteCYP716A192	1KP	FCEL-2023573	Phormium tenax	Asparagales	Monocots	0.55
X	XaCYP716A193	1KP	AFLV-2015734	Xerophyllum asphodeloides	Liliales	monocots	0.5
728	EbCYP728P1	1KP	DHPO-2077728	Eupomatia bennettii	Magnoliales	Magnoliids	0.33
728	CYP728B31	PLAZA	ZM07G23090	Zea mays	poales	monocots	0.36
728	CYP728B38	PLAZA	SI002G34190	Setaria italica	poales	monocots	0.37
728	CYP728B39	PLAZA	MA07G17360	Musa acuminata	zingiberales	monocots	0.35
728	CYP728B41	PLAZA	EG0006G06650	Eucalyptus grandis	myrtales	rosids	0.39
728	CYP728B43	PLAZA	GR02G08790	Gossypium raimondii	malvales	rosids	0.38
728	CYP728B44	PLAZA	ME03241G00460	Manihot esculenta	malpighiales	rosids	0.39
728	CYP728B29	Genbank	XP_003617490.2	Medicago truncatula	fabales	rosids	0.39
728	CYP728B47	PLAZA	PPE_004G20220	Prunus persica	rosales	rosids	0.4
728	DeCYP728Q1	1KP	CYCA_WLIC-2020101	Dioon edule	Cycadales	cycadophyta	0.39
718	CYP718A8	Genbank	XP_003617455.1	Medicago truncatula	fabales	rosids	0.38
718	CYP728C3	PLAZA	OS07G33580	Oryza sativa	poales	monocots	0.38
718	CYP718A16	PLAZA	FV6G34590	Fragaria vesca	rosales	rosids	0.36
718	CYP718A17	PMS	JDIRT1PF_Trinity--comp24789_c0_seq1	Jeffersonia diphylla	ranunculales	basal eudicots	0.35
Out	Gu_CYP88D6	Genbank	ABC94482.1	Glycyrriza uralensis	fabales	rosids	0.28
